# Supplementary material for: The neuroscience of Romeo and Juliet: an fMRI study of acting
Source: R Soc Open Sci. 2019 Mar 13;6(3):181908. doi: 10.1098/rsos.181908 (PMC6458376; doi:10.1098/rsos.181908)
Supplement: Talairach coordinates of the activations for the four tasks vs. fixation [file rsos181908supp1.xlsx]

## Sheet: Sheet1
Table 1. Talairach coordinates of the activations for the four tasks vs. fixation
	1P						3P						Fic1P						Accent
	x	y	z	t	k		x	y	z	t	k		x	y	z	t	k		x	y	z	t	k
Left Hemisphere
Frontal Lobe
SMA (BA 6)	-6	-1	61	12.5437	s.c. 1		-6	-1	64	11.3	s.c. 1		-3	-4	64	11.1	467		-6	-1	58	10.5356	(1) 788
	-3	-10	67	10	s.c. 1		-6	-10	67	8.4	s.c. 1								-3	-10	67	9.2	s.c. 1
Superior frontal gyrus (BA 6)	-12	20	58	7.3	s.c. 1
Cingulate gyrus (BA 32)	-6	5	46	9.70939	s.c. 1		-9	8	43	12.1	(1) 633								-9	5	43	10.1878	s.c. 1
Inferior frontal gyrus (BA 44)	-45	5	13	7	s.c. 1								-54	8	16	7.82954	s.c. 1		-45	5	13	8.26373	s.c. 2
													-57	17	13	8.78659	s.c. 1		-57	8	16	7.9	s.c. 2
Inferior frontal gyrus (BA 45)							-57	14	22	8.59002	s.c. 3
dmPFC (BA 8)							-12	44	46	8.30069	s.c. 1
Temporal Lobe
ATPC (BA 21/38)	-42	2	-32	7.1	s.c. 1								-48	-1	-35	9.03795	(1) 1093		-48	-1	-35	7.5	28
													-48	17	-23	7.59583	s.c. 1		-51	8	-11	7.73056	s.c. 2
TPJ (BA 39)	-48	-64	22	7.65996	s.c. 1
Middle temporal gyrus (BA 21)	-60	-37	1	7.49217	s.c. 1		-54	-43	1	7.17572	138		-54	-37	4	6.87186	183		-51	-43	4	8.2	287
Anterior STG (BA 22)																			-54	-1	-5	7.4	s.c. 2
Occipital Lobe
Lingual gyrus (BA 18)	-12	-79	-2	7.62676	s.c. 1		-3	-82	-5	11.8491	(2) 1347
Subcortical
Putamen	-27	-1	4	15.3799	s.c. 1		-21	2	10	11.2986	(3) 1158								-21	-4	4	9	s.c. 2
Substantia nigra	-9	-19	-8	8.5722	s.c. 1														-15	-22	-8	10.0453	s.c. 2
Thalamus							-15	-16	7	7.00716	s.c. 3								-12	-16	10	8.4	s.c. 2
Globus pallidus							-18	-7	-2	8.5	s.c. 3		-18	-10	4	6.96418	s.c. 1
Caudate nucleus																			-18	-16	25	10.0186	s.c. 2
																			-18	8	16	9.87684	s.c. 2
Cerebellum
Lobule VI	-36	-73	-23	7.34921	s.c. 1
Lobule V	-12	-58	-20	7.20171	s.c. 1
Lobule IV																			0	-49	-8	7.50615	s.c. 2
Right Hemisphere
Frontal Lobe
SMA (BA 6)	6	-4	61	9.2	s.c. 1
Insula (BA 13)																			39	20	4	7.49542	s.c. 2
Temporal Lobe
Anterior STG (BA 38)	54	2	-8	7.34264	112								48	5	-11	7.0221	112		51	2	-8	8.18329	s.c. 2
Occipital Lobe
Lingual gyrus (BA 18)	3	-79	-8	8.86476	s.c. 1		9	-79	-8	7.9	s.c. 2		9	-79	-2	9.09044	(2) 1313		9	-76	-2	8.17184	s.c. 2
Subcortical
Caudate nucleus	15	2	19	15.992	(1) 7462		18	2	19	9.94876	(4) 225								15	11	13	10.1231	s.c. 2
Putamen	18	5	10	11	s.c. 1		18	-4	4	7.1	s.c. 4								15	-4	4	9.6	s.c. 2
Cerebellum
Lobule VI	30	-52	-29	10.5143	s.c. 1		30	-55	-26	7.4	s.c. 2		39	-55	-32	7.69152	s.c. 2		18	-67	-26	9.3	s.c. 2
Lobule V																			12	-58	-20	10.2	(2) 5445
Crus I	27	-79	-29	8.33261	s.c. 1		27	-73	-32	8.1	s.c. 2								30	-73	-29	7.3	s.c. 2
