# Supplementary material for: The neuroscience of Romeo and Juliet: an fMRI study of acting
Source: R Soc Open Sci. 2019 Mar 13;6(3):181908. doi: 10.1098/rsos.181908 (PMC6458376; doi:10.1098/rsos.181908)
Supplement: Talairach coordinates of the activations for four of the high-level contrasts. [file rsos181908supp2.xlsx]

## Sheet: Sheet1
Table 2. Talairach coordinates of the activations for four of the high-level contrasts.
	Fic1P > 1P					Fic1P > 3P					Accent > 1P					Fic1p > Accent
	x	y	z	t	k	x	y	z	t	k	x	y	z	t	k	x	y	z	t	k
Precuneus (BA 31/19)	-6	-73	28	6.8	(1) 697	18	-79	34	3.5	s.c. 2						6	-73	28	4.1	s.c. 1
	9	-76	31	5.1	s.c. 1	-24	-70	28	3.2	s.c. 2						15	-70	22	3.3	s.c. 1
						24	-79	22	3.5	s.c. 2
Precuneus (BA 7)	9	-82	40	4.1	s.c. 1
Dorsal precuneus (BA 7)	18	-79	55	4.2	s.c. 1
TPJ (BA 39)	54	-64	16	4.1	(2) 201											42	-61	22	3.4	s.c. 1
pSTS (BA 22/21)	39	-55	7	3.3	s.c. 2	51	-58	10	3.6	s.c. 2
MTG (BA 37)						-48	-67	4	3.3	s.c. 1
						42	-61	4	3.5	s.c. 2
Fusiform gyrus (BA 19)						-33	-67	-11	4	(1) 274						-45	-91	-11	6.1	(1) 1662
Cuneus (BA 18)						18	-70	19	3.9	(2) 758
MOG (BA 37)						24	-52	-8	3	s.c. 2						27	-49	-8	3.7	s.c. 1
MTG (BA 39/19)																39	-73	13	4.3	s.c. 1
																-18	-79	13	3	s.c. 1
Orofacial PMC (BA 6)											-54	-7	40	4.1	120
DLPFC (BA 9)											-48	29	37	4	104
