# Supplementary material for: The neuroscience of Romeo and Juliet: an fMRI study of acting
Source: R Soc Open Sci. 2019 Mar 13;6(3):181908. doi: 10.1098/rsos.181908 (PMC6458376; doi:10.1098/rsos.181908)
Supplement: Talairach coordinates of the deactivations for the five high-level contrasts. [file rsos181908supp3.xlsx]

## Sheet: Sheet1
Table 3. Talairach coordinates of the deactivations for the five high-level contrasts
	Fic1P > 1P					3P > 1P					Fic1P > 3P					Accent > 1P					Fic1p > Accent
	x	y	z	t	k	x	y	z	t	k	x	y	z	t	k	x	y	z	t	k	x	y	z	t	k
SFG-post (BA 6)	9	8	58	-4.6	(1) 187											-15	5	55	-6.1	(1) 339
	-12	8	61	-3.6	s.c. 2
SFG-ant (BA 6)	-12	29	55	-4.2	s.c. 2						-15	29	58	-4	s.c. 1
	15	26	61	-4.4	s.c. 1						-12	20	61	-3.1	s.c. 1
dmPFC-d (BA 8)	-12	50	46	-4.1	s.c. 2						-9	41	46	-4.5	(1) 221	15	44	55	-4.3	s.c. 1
											-21	44	49	-3	s.c. 1	18	35	49	-4.2	s.c. 1
dmPFC-v (BA 8/9)	-3	38	37	-4.4
	-21	41	34	-4.1		-18	44	34	-4.6	(1) 301
	12	32	37	-3.8		-30	38	31	-3.7	s.c. 1
	9	50	34	-3.5							0	56	37	-3	s.c. 1	0	50	34	-3.9	s.c. 2
vmPFC-d (BA 9)	-6	50	28	-5.5	(2) 1260	-12	20	28	-3.5	s.c. 1	-6	50	28	-3.5	s.c. 1	-18	47	25	-3.6	s.c. 2	-15	38	28	-4.8	142
	3	53	19	-5.4	s.c. 2	12	23	25	-3.7	s.c. 1
	-3	44	19	-5.3	s.c. 2
vmPFC-v (BA 10)	-12	47	10	-3.3	s.c. 2						-9	50	10	-4.1	s.c. 1	6	56	10	-4.2	(2) 342
SMA (BA 6)																					0	-7	61	-4.9	183
ITF (BA 20)						-42	-7	-17	-5.1	(2) 316
Insula						-36	-7	-2	-3.5	s.c. 2
STG (BA 22)						-45	-28	1	-4.4	s.c. 2
IFG-PO (BA 47)						-30	41	-8	-4.5	s.c. 3
						-39	23	-8	-4.1	s.c. 3
PHG (BA 36)						-27	-37	-8	-3.2	s.c. 2
ATPC (BA 38)						-45	23	-17	-4.6	(3) 162
						-45	14	-35	-3.1	s.c. 3
MOG (BA 19)																-18	-79	13	-3.6	s.c. 3
MOG (BA 18)																-33	-88	1	-5	(3) 281
Caudate nucleus	6	2	19	-5.1	(3) 193																-21	-4	16	-5.3	(1) 117
	-12	8	13	-4.2	s.c. 3																-18	5	10	-4.4	s.c. 1
Putamen																					15	8	7	-5.3	248
Cerebellum (Crus I)																27	-79	-29	-5.1	347
